# Supplementary material for: Mathematical modeling and application of IL-1β/TNF signaling pathway in regulating chondrocyte apoptosis
Source: Front Cell Dev Biol. 2023 Nov 2;11:1288431. doi: 10.3389/fcell.2023.1288431 (PMC10652750; doi:10.3389/fcell.2023.1288431)
Supplement: Supplementary file 4 [file DataSheet2.zip]

Archive with 187 entries (155 files):
- Supplementary material_image2/
- Supplementary material_image2/Parameter_b14(小)/
- Supplementary material_image2/Parameter_b14(小)/1.jpg
- Supplementary material_image2/Parameter_b14(小)/2.jpg
- Supplementary material_image2/Parameter_b14(小)/3.jpg
- Supplementary material_image2/Parameter_b14(小)/4.jpg
- Supplementary material_image2/Parameter_b14(小)/5.jpg
- Supplementary material_image2/Parameter_b15(小)/
- Supplementary material_image2/Parameter_b15(小)/1.jpg
- Supplementary material_image2/Parameter_b15(小)/2.jpg
- Supplementary material_image2/Parameter_b15(小)/3.jpg
- Supplementary material_image2/Parameter_b15(小)/4.jpg
- Supplementary material_image2/Parameter_b15(小)/5.jpg
- Supplementary material_image2/Parameter_b16(大)/
- Supplementary material_image2/Parameter_b16(大)/1.jpg
- Supplementary material_image2/Parameter_b16(大)/2.jpg
- Supplementary material_image2/Parameter_b16(大)/3.jpg
- Supplementary material_image2/Parameter_b16(大)/4.jpg
- Supplementary material_image2/Parameter_b16(大)/5.jpg
- Supplementary material_image2/Parameter_b18(大)/
- Supplementary material_image2/Parameter_b18(大)/1.jpg
- Supplementary material_image2/Parameter_b18(大)/2.jpg
- Supplementary material_image2/Parameter_b18(大)/3.jpg
- Supplementary material_image2/Parameter_b18(大)/4.jpg
- Supplementary material_image2/Parameter_b18(大)/5.jpg
- Supplementary material_image2/Parameter_b19(大)/
- Supplementary material_image2/Parameter_b19(大)/1.jpg
- Supplementary material_image2/Parameter_b19(大)/2.jpg
- Supplementary material_image2/Parameter_b19(大)/3.jpg
- Supplementary material_image2/Parameter_b19(大)/4.jpg
- Supplementary material_image2/Parameter_b19(大)/5.jpg
- Supplementary material_image2/Parameter_d10(大)/
- Supplementary material_image2/Parameter_d10(大)/1.jpg
- Supplementary material_image2/Parameter_d10(大)/2.jpg
- Supplementary material_image2/Parameter_d10(大)/3.jpg
- Supplementary material_image2/Parameter_d10(大)/4.jpg
- Supplementary material_image2/Parameter_d10(大)/5.jpg
- Supplementary material_image2/Parameter_d11(小)/
- Supplementary material_image2/Parameter_d11(小)/1.jpg
- Supplementary material_image2/Parameter_d11(小)/2.jpg
- Supplementary material_image2/Parameter_d11(小)/3.jpg
- Supplementary material_image2/Parameter_d11(小)/4.jpg
- Supplementary material_image2/Parameter_d11(小)/5.jpg
- Supplementary material_image2/Parameter_d12(大)/
- Supplementary material_image2/Parameter_d12(大)/1.jpg
- Supplementary material_image2/Parameter_d12(大)/2.jpg
- Supplementary material_image2/Parameter_d12(大)/3.jpg
- Supplementary material_image2/Parameter_d12(大)/4.jpg
- Supplementary material_image2/Parameter_d12(大)/5.jpg
- Supplementary material_image2/Parameter_d13(小)/
- Supplementary material_image2/Parameter_d13(小)/1.jpg
- Supplementary material_image2/Parameter_d13(小)/2.jpg
- Supplementary material_image2/Parameter_d13(小)/3.jpg
- Supplementary material_image2/Parameter_d13(小)/4.jpg
- Supplementary material_image2/Parameter_d13(小)/5.jpg
- Supplementary material_image2/Parameter_d14(小)/
- Supplementary material_image2/Parameter_d14(小)/1.jpg
- Supplementary material_image2/Parameter_d14(小)/2.jpg
- Supplementary material_image2/Parameter_d14(小)/3.jpg
- Supplementary material_image2/Parameter_d14(小)/4.jpg
- Supplementary material_image2/Parameter_d14(小)/5.jpg
- Supplementary material_image2/Parameter_d15(小)/
- Supplementary material_image2/Parameter_d15(小)/1.jpg
- Supplementary material_image2/Parameter_d15(小)/2.jpg
- Supplementary material_image2/Parameter_d15(小)/3.jpg
- Supplementary material_image2/Parameter_d15(小)/4.jpg
- Supplementary material_image2/Parameter_d15(小)/5.jpg
- Supplementary material_image2/Parameter_d16(大)/
- Supplementary material_image2/Parameter_d16(大)/1.jpg
- Supplementary material_image2/Parameter_d16(大)/2.jpg
- Supplementary material_image2/Parameter_d16(大)/3.jpg
- Supplementary material_image2/Parameter_d16(大)/4.jpg
- Supplementary material_image2/Parameter_d16(大)/5.jpg
- Supplementary material_image2/Parameter_d17(中)/
- Supplementary material_image2/Parameter_d17(中)/1.jpg
- Supplementary material_image2/Parameter_d17(中)/2.jpg
- Supplementary material_image2/Parameter_d17(中)/3.jpg
- Supplementary material_image2/Parameter_d17(中)/4.jpg
- Supplementary material_image2/Parameter_d17(中)/5.jpg
- Supplementary material_image2/Parameter_d18(小)/
- Supplementary material_image2/Parameter_d18(小)/1.jpg
- Supplementary material_image2/Parameter_d18(小)/2.jpg
- Supplementary material_image2/Parameter_d18(小)/3.jpg
- Supplementary material_image2/Parameter_d18(小)/4.jpg
- Supplementary material_image2/Parameter_d18(小)/5.jpg
- Supplementary material_image2/Parameter_d19(大)/
- Supplementary material_image2/Parameter_d19(大)/1.jpg
- Supplementary material_image2/Parameter_d19(大)/2.jpg
- Supplementary material_image2/Parameter_d19(大)/3.jpg
- Supplementary material_image2/Parameter_d19(大)/4.jpg
- Supplementary material_image2/Parameter_d19(大)/5.jpg
- Supplementary material_image2/Parameter_d1(小)/
- Supplementary material_image2/Parameter_d1(小)/1.jpg
- Supplementary material_image2/Parameter_d1(小)/2.jpg
- Supplementary material_image2/Parameter_d1(小)/3.jpg
- Supplementary material_image2/Parameter_d1(小)/4.jpg
- Supplementary material_image2/Parameter_d1(小)/5.jpg
- Supplementary material_image2/Parameter_d2(小)/
- Supplementary material_image2/Parameter_d2(小)/1.jpg
- Supplementary material_image2/Parameter_d2(小)/2.jpg
- Supplementary material_image2/Parameter_d2(小)/3.jpg
- Supplementary material_image2/Parameter_d2(小)/4.jpg
- Supplementary material_image2/Parameter_d2(小)/5.jpg
- Supplementary material_image2/Parameter_d3(小)/
- Supplementary material_image2/Parameter_d3(小)/1.jpg
- Supplementary material_image2/Parameter_d3(小)/2.jpg
- Supplementary material_image2/Parameter_d3(小)/3.jpg
- Supplementary material_image2/Parameter_d3(小)/4.jpg
- Supplementary material_image2/Parameter_d3(小)/5.jpg
- Supplementary material_image2/Parameter_d4(小)/
- Supplementary material_image2/Parameter_d4(小)/1.jpg
- Supplementary material_image2/Parameter_d4(小)/2.jpg
- Supplementary material_image2/Parameter_d4(小)/3.jpg
- Supplementary material_image2/Parameter_d4(小)/4.jpg
- Supplementary material_image2/Parameter_d4(小)/5.jpg
- Supplementary material_image2/Parameter_d5(大)/
- Supplementary material_image2/Parameter_d5(大)/1.jpg
- Supplementary material_image2/Parameter_d5(大)/2.jpg
- Supplementary material_image2/Parameter_d5(大)/3.jpg
- Supplementary material_image2/Parameter_d5(大)/4.jpg
- Supplementary material_image2/Parameter_d5(大)/5.jpg
- Supplementary material_image2/Parameter_d6(小)/
- Supplementary material_image2/Parameter_d6(小)/1.jpg
- Supplementary material_image2/Parameter_d6(小)/2.jpg
- Supplementary material_image2/Parameter_d6(小)/3.jpg
- Supplementary material_image2/Parameter_d6(小)/4.jpg
- Supplementary material_image2/Parameter_d6(小)/5.jpg
- Supplementary material_image2/Parameter_d7(小)/
- Supplementary material_image2/Parameter_d7(小)/1.jpg
- Supplementary material_image2/Parameter_d7(小)/2.jpg
- Supplementary material_image2/Parameter_d7(小)/3.jpg
- Supplementary material_image2/Parameter_d7(小)/4.jpg
- Supplementary material_image2/Parameter_d7(小)/5.jpg
- Supplementary material_image2/Parameter_d8(小)/
- Supplementary material_image2/Parameter_d8(小)/1.jpg
- Supplementary material_image2/Parameter_d8(小)/2.jpg
- Supplementary material_image2/Parameter_d8(小)/3.jpg
- Supplementary material_image2/Parameter_d8(小)/4.jpg
- Supplementary material_image2/Parameter_d8(小)/5.jpg
- Supplementary material_image2/Parameter_d9(小)/
- Supplementary material_image2/Parameter_d9(小)/1.jpg
- Supplementary material_image2/Parameter_d9(小)/2.jpg
- Supplementary material_image2/Parameter_d9(小)/3.jpg
- Supplementary material_image2/Parameter_d9(小)/4.jpg
- Supplementary material_image2/Parameter_d9(小)/5.jpg
- Supplementary material_image2/Parameter_f10(大)/
- Supplementary material_image2/Parameter_f10(大)/1.jpg
- Supplementary material_image2/Parameter_f10(大)/2.jpg
- Supplementary material_image2/Parameter_f10(大)/3.jpg
- Supplementary material_image2/Parameter_f10(大)/4.jpg
- Supplementary material_image2/Parameter_f10(大)/5.jpg
- Supplementary material_image2/Parameter_g10(大)/
- Supplementary material_image2/Parameter_g10(大)/1.jpg
- Supplementary material_image2/Parameter_g10(大)/2.jpg
- Supplementary material_image2/Parameter_g10(大)/3.jpg
- Supplementary material_image2/Parameter_g10(大)/4.jpg
- Supplementary material_image2/Parameter_g10(大)/5.jpg
- Supplementary material_image2/Parameter_g11(小)/
- Supplementary material_image2/Parameter_g11(小)/1.jpg
- Supplementary material_image2/Parameter_g11(小)/2.jpg
- Supplementary material_image2/Parameter_g11(小)/3.jpg
- Supplementary material_image2/Parameter_g11(小)/4.jpg
- Supplementary material_image2/Parameter_g11(小)/5.jpg
- Supplementary material_image2/Parameter_g17(中)/
- Supplementary material_image2/Parameter_g17(中)/1.jpg
- Supplementary material_image2/Parameter_g17(中)/2.jpg
- Supplementary material_image2/Parameter_g17(中)/3.jpg
- Supplementary material_image2/Parameter_g17(中)/4.jpg
- Supplementary material_image2/Parameter_g17(中)/5.jpg
- Supplementary material_image2/Parameter_g18(小)/
- Supplementary material_image2/Parameter_g18(小)/1.jpg
- Supplementary material_image2/Parameter_g18(小)/2.jpg
- Supplementary material_image2/Parameter_g18(小)/3.jpg
- Supplementary material_image2/Parameter_g18(小)/4.jpg
- Supplementary material_image2/Parameter_g18(小)/5.jpg
- Supplementary material_image2/Parameter_g19(大)/
- Supplementary material_image2/Parameter_g19(大)/1.jpg
- Supplementary material_image2/Parameter_g19(大)/2.jpg
- Supplementary material_image2/Parameter_g19(大)/3.jpg
- Supplementary material_image2/Parameter_g19(大)/4.jpg
- Supplementary material_image2/Parameter_g19(大)/5.jpg
- Supplementary material_image2/Parameter_g9(小)/
- Supplementary material_image2/Parameter_g9(小)/1.jpg
- Supplementary material_image2/Parameter_g9(小)/2.jpg
- Supplementary material_image2/Parameter_g9(小)/3.jpg
- Supplementary material_image2/Parameter_g9(小)/4.jpg
- Supplementary material_image2/Parameter_g9(小)/5.jpg
